# Supplementary material for: Impact of Heavy Metals on the Antioxidant Activity of Vitamin D: A Metabolic Perspective
Source: Metabolites. 2025 Jul 1;15(7):440. doi: 10.3390/metabo15070440 (PMC12300271; doi:10.3390/metabo15070440)
Supplement: Supplementary file 1 [file metabolites-15-00440-s001.zip]

Archive with 1 entries (1 files):
- metabolites-3705886_Supplementary File.pdf
